# Supplementary material for: Imaging patterns of glioblastoma progression: Comparative analysis of sequential proton boost versus conventional photon therapy
Source: Neurooncol Adv. 2026 May 4;8(1):vdag116. doi: 10.1093/noajnl/vdag116 (PMC13199058; doi:10.1093/noajnl/vdag116)
Supplement: vdag116_Supplementary_Data [file vdag116_supplementary_data.zip]

Archive with 1 entries (1 files):
- Supplementary Table and Figure Legends.docx
